# Supplementary material for: The Impact of Perioperative Events on Cancer Recurrence and Metastasis in Patients after Radical Gastrectomy: A Review
Source: Cancers (Basel). 2022 Jul 19;14(14):3496. doi: 10.3390/cancers14143496 (PMC9319233; doi:10.3390/cancers14143496)
Supplement: Supplementary file 1 [file cancers-14-03496-s001.zip]

Archive with 1 entries (1 files):
- cancers-1794417-supplementary.pdf
